# Supplementary material for: Significant Differences in Intestinal Bacterial Communities of Sympatric Bean Goose, Hooded Crane, and Domestic Goose
Source: Animals (Basel). 2024 Jun 5;14(11):1688. doi: 10.3390/ani14111688 (PMC11170997; doi:10.3390/ani14111688)
Supplement: Supplementary file 1 [file animals-14-01688-s001.zip]

Archive with 1 entries (1 files):
- animals-3023497-supplementary.pdf
